# Supplementary material for: An Autophagy Modulator Peptide Prevents Lung Function Decrease and Corrects Established Inflammation in Murine Models of Airway Allergy
Source: Cells. 2021 Sep 18;10(9):2468. doi: 10.3390/cells10092468 (PMC8472429; doi:10.3390/cells10092468)
Supplement: Supplementary file 1 [file cells-10-02468-s001.zip]

Archive with 1 entries (1 files):
- cells-1366519-supplementary.pdf
